# Supplementary material for: Extrusion and Extrusion Combined with Solid-State Enzymatic Hydrolysis Improve the Nutrient Digestion of Rapeseed Meal in Growing Pigs
Source: Animals (Basel). 2026 Jul 9;16(14):2132. doi: 10.3390/ani16142132 (PMC13405796; doi:10.3390/ani16142132)
Supplement: Supplementary file 1 [file animals-16-02132-s001.zip]

Archive with 1 entries (1 files):
- animals-4397656-supplementary.pdf
